# Supplementary material for: Disentangling the Taxonomic Status of Caprella penantis sensu stricto (Amphipoda: Caprellidae) Using an Integrative Approach
Source: Life (Basel). 2022 Jan 21;12(2):155. doi: 10.3390/life12020155 (PMC8878143; doi:10.3390/life12020155)
Supplement: Supplementary file 1 [file life-12-00155-s001.zip]

Archive with 8 entries (6 files):
- life-1534538-supplementary/
- life-1534538-supplementary/Suplementary_Material/
- life-1534538-supplementary/Suplementary_Material/Figure S1.pdf
- life-1534538-supplementary/Suplementary_Material/Figure S1_Legends.pdf
- life-1534538-supplementary/Suplementary_Material/Table S1.xlsx
- life-1534538-supplementary/Suplementary_Material/Table S2.pdf
- life-1534538-supplementary/Suplementary_Material/Table S3.pdf
- life-1534538-supplementary/Suplementary_Material/Table S4.pdf
