# Supplementary material for: Disentangling the Taxonomic Status of Caprella penantis sensu stricto (Amphipoda: Caprellidae) Using an Integrative Approach
Source: Life (Basel). 2022 Jan 21;12(2):155. doi: 10.3390/life12020155 (PMC8878143; doi:10.3390/life12020155)
Supplement: Supplementary file 1 [file life-12-00155-s001.zip › life-1534538-supplementary/Suplementary_Material/Table S1.xlsx]

## Sheet: Hoja1
Species	Code	Locality	Country	Coordinates	Collection Data	N	H	Haplotype codes	Phylogenetic Clade (COI)	COI GenBank acc. nos. for COI / 18S	Reference
Caprella	8	Punta Almina, Ceuta	Spain	35°54'2.52"N, 5°16'29.68"W	2000	4	4	H59, H84-H86	VA	KC146203 - 146206	[29]
penantis	9	Praia Azul, Torres Vedras	Portugal	39°07'08.5"N, 9°23'35.3"W	2008	3	1	H83	VA	KC146207 - 146209	[29]
	10	Baleo, A Coruña	Spain	43°38'46.4"N, 8°06'17.4"W	2008	4 / 1	1 / 1	H82 / H4	VB	KC146210 - 146213 / KC146347	[29]
	11	Benzú, Ceuta	Spain	35°54'55.79"N, 5°22'26.81"W	2006	4 / 1	1 / 1	H59 / H1	VA	KC146214 - 146217 / KC146311	[29]
	12	Punta Carnero, Algeciras Bay	Spain	36°04'39.19"N, 5°25'20.71"W	2006	3	3	H46, H53, H81	VA	KC146218 - 146220	[29]
	13	Castelejo, Vila do Bispo	Portugal	37°06'9.3"N, 8°56'46.7"W	2006	4 / 1	1 / 1	H23 / H1	VA	KC146221 - 146224 / KC146312	[29]
	14	Cetarea, A Coruña	Spain	43°33'36.9"N, 6°23'46.7"W	2008	3 / 1	3 / 1	H78-H80 / H5	VB	KC146225 - 146227 / KC146312	[29]
	15	Calamocarro, Ceuta	Spain	35°53'59.31"N, 5°20'35.72"W	2004	2	1	H59	VA	KC146228 - 146229	[29]
	16	El Chorrillo, Ceuta	Spain	35°52'26.95"N, 5°20'21.87"W	2006	3	2	H59, H77	VA	KC146230 - 146232	[29]
	17	Estepona, Málaga	Spain	36°25'28.79"N, 5°8'41.51"W	2006	3 / 1	1 / 1	H48 / H1	VA	KC146233 - 146235 / JX988600	[29,30]
	18	Guadalmesí, Cádiz	Spain	36°01'54.69"N, 53°1'54.32"W	2006	1	1	H53	VA	KC146244	[29]
	19	Grottes d’Hercule	Morocco	35°46'9.31"N, 5°56'8.34"W	2006	3 / 1	2 / 1	H73, H76 / H1	VA	KC146245 - 146247 / KC146349	[29]
	20	Ksar-es Seghir	Morocco	35°50'40.88"N, 5°33'28.18"W	2006	3 / 1	3 / 1	H73-H75 / H1	VA	KC146262 - 146264 / KC146350	[29]
	21	Labruge, Vila do Conde	Portugal	41°16'47.05"N, 8°43'52.7"W	2008	3 / 1	2 / 1	H70, H72 / H2	VA	KC146265 - 146267 / KC146335	[29]
	22	Mindelo, Vila do Conde	Portugal	41°20'13.02"N, 8°44'43.67"W	2006	4 / 1	3 / 1	H68-H70 / H2	VA	KC146268 - 146271 / KC146336	[29]
	23	Ogella, Biscay	Spain	43°22′27.0″N, 2°32′25.8″W	2008	1	1	H71	VB	KC146272	[29]
	24	Oyambre, Cantabria	Spain	43°24'14.2"N, 4°20'59.00"W	2008	9 / 2	9 / 1	H60-H67 / H4	VB	KC146273 - 146281 / KC146337 - 146338	[29]
	25	Puerto de Ceuta, Ceuta	Spain	35°53'38.11"N, 5°19'10.36"W	2004	4	3	H57-H59	VA	KC146286 - 146289	[29]
	26	Safi	Morocco	32°18'36.77"N, 9°15'00"W	2006	2 / 2	2 / 1	H55-H56 / H3	VC	KC146290 - 146291 / KC146343 - 146344	[29]
	27	Tarifa Island, Cádiz	Spain	36°00'00.7"N, 5°36'37.5"W	2004	8 / 1	7 / 1	H49-H54 / H1	VA	KC146292 - 146299 / KC146345	[29]
	28	Torreguadiro, Cádiz	Spain	36°18'01.2"N, 5°15'55.5"W	2005, 2006	5 / 1	2 / 1	H47-H48 / H1	VA	KC146300–KC146304 / KC146346	[29]
	29	Tarifa Island, Cádiz	Spain	36°00′17.48″N, 5°36′41.41″W	2008	3	1	H46	VA	KC146305–KC146307	[29]
Caprella		Alboran, Alboran Sea	Spain	35°56'26.35"N, 3°1'23.91"W	2001	8	4	H98-H101		KC146127 - 146134	[29,30]
andreae		São Miguel Island, Azores	Portugal	37°48'28"N, 23°33'80"W	2007	14 / 3	4 / 1	H102-H105 / H8		KC146135 - 146148 / JX988590 - 988592	[29,30]
		Columbretes, Castellón	Spain	39°51'19.2"N, 0°40'04.2"E	1996	2	1	H106		KC146153 - 146154	[29,30]
		Fuengirola, Málaga	Spain	36°33'14.37"N, 4°29'21.39"W	2001	6	4	H98, H107-H109		KC146155 - 146160	[29,30]
		El Morche, Málaga	Spain	36°44'15"N, 3°59'38"W	2011	15 / 3	2 / 1	H110-H111 / H8		KC146161 - 146175 / JX988596 - 988598	[29,30]
Caprella		Algeciras Bay, Cádiz	Spain	36°10'0.5"N, 5°24'36.82"W	2004	4 / 1	3 / 1	H88-H90 / H6		KC146180 - 146183 / KC146309	[29]
dilatata		Guardamar, Alicante	Spain	38°05'1.10"N, 0°38'1.59"W	2006	4 / 1	1 / 1	H90 / H7		KC146184 - 146187 / KC146310	[29]
		Itapocoroi Bay, Santa Catarina	Brazil	26°58′33″S, 48°35′51″W	2006	4	4	H87, H90-H92		KC146179, 146188 - 146190	[29]
		Praia de Caobá, Paraná	Brazil	26°51'32.54"S, 48°32'0.51"W	2006	4	3	H93-H95		KC146191 - 146194	[29]
		El Portil, Huelva	Spain	37°12'43"N, 7°4'26.80"W	2004	4	2	H90, H96		KC146195 - 146198	[29]
		El Portil, Huelva	Spain	37°12'43"N, 7°4'26.80"W	2008	4	2	H90, H97		KC146199 - 146202	[29]
